# Supplementary material for: Genome-wide survey reveals dynamic widespread tissue-specific changes in DNA methylation during development
Source: BMC Genomics. 2011 May 11;12:231. doi: 10.1186/1471-2164-12-231 (PMC3118215; doi:10.1186/1471-2164-12-231)
Supplement: Additional file 3 — T-DMRs in tiling regions. [file 1471-2164-12-231-S3.XLS]

## Sheet: ST2_T-DMRs_tiling
Additional file 3. T-DMRs in tiling regions
a. Tiling regions (excluding non_CpGi inter- & intra-genic)
	Total	%*	CpGi Promoter	%**	non-CpGi Promoter	%**	Intra-genic CpGi	%**	Inter-genic CpGi	%**
Common	14	4.14201	0	0	7	50	3	21.4286	4	28.5714
T-DMR	324	95.858	50	15.4321	197	60.8025	62	19.1358	15	4.62963
Total	338	100	50	14.7929	204	60.355	65	19.2308	19	5.6213
b. Tiling regions (all categories)
	Total	%*	CpGi Promoter	%**	non-CpGi Promoter	%**	Intra-genic CpGi	%**	Inter-genic CpGi	%**	non-CpGi Intra-genic	%**	non-CpGi inter-genic	%**
Common	17	3.60169	0	0	7	41.1765	3	17.6471	4	23.5294	0	0	3	0.659341
T-DMR	455	96.3983	50	10.989	197	43.2967	62	13.6264	15	3.2967	73	16.044	58	12.7473
Total	472	100	50	10.5932	204	43.2203	65	13.7712	19	4.02542	74	15.678	61	12.9237
%*: percentage vs the total of T-DMRs; %**: percertage of T-DMRs in each location category in reference to the total T-DMRs defined in the 2nd columns
