# Supplementary material for: Genome-wide survey reveals dynamic widespread tissue-specific changes in DNA methylation during development
Source: BMC Genomics. 2011 May 11;12:231. doi: 10.1186/1471-2164-12-231 (PMC3118215; doi:10.1186/1471-2164-12-231)
Supplement: Additional file 4 — Pearson Coefficient and common peak number between replicates. [file 1471-2164-12-231-S4.XLS]

## Sheet: ST3_Coefficient
Additional file 4: Pearson co-efficients and common peak number between repilcates
Brain	E15	NB	AD
Peaks shared by two samples	3968	3673	3045
Pearson coefficiency (log2 ratio)	0.86	0.81	0.71
Pearson coefficiency (P-score)	0.92	0.91	0.76
Peak# in sample 1	4587	4776	3765
Peak# in sample 2	4904	4208	4866
#non-redundant peak	4393	4362	5638
Heart
Peaks shared by two samples	2489	3860	3638
Pearson coefficiency (log2 ratio)	0.68	0.84	0.77
Pearson coefficiency (P-score)	0.75	0.89	0.83
Peak# in sample 1	3497	4604	5070
Peak# in sample 2	4597	5092	4802
#non-redundant peak	5683	5090	5976
Liver
Peaks shared by two samples	4321	4392	2559
Pearson coefficiency (log2(ratio))	0.85	0.88	0.74
Pearson coefficiency (P-score)	0.92	0.94	0.75
Peak# in sample 1	5588	5080	3975
Peak# in sample 2	4788	5107	3951
#non-redundant peak	5032	4464	5924
Testis
Peaks shared by two samples	2325	3245	3037
Pearson coefficiency (log2 ratio)	0.69	0.87	0.78
Pearson coefficiency (P-score)	0.76	0.91	0.85
Peak# in sample 1	3315	3841	4246
Peak# in sample 2	4843	4284	4028
#non-redundant peak	6228	4311	5534
ES	Cell
Peaks shared by two samples	2357
Pearson coefficiency (log2 ratio)	0.7
Pearson coefficiency (P-score)	0.76
Peak# in sample 1	3726
Peak# in sample 2	3967
#non-redundant peak	5928
