# Supplementary material for: Genome-wide survey reveals dynamic widespread tissue-specific changes in DNA methylation during development
Source: BMC Genomics. 2011 May 11;12:231. doi: 10.1186/1471-2164-12-231 (PMC3118215; doi:10.1186/1471-2164-12-231)
Supplement: Additional file 5 — a: Overlaps between different tissues for DS-DMRs with testis excluded; b:Overlaps between tissues for DMRs shared by all developmental stages in a tissue. [file 1471-2164-12-231-S5.XLS]

## Sheet: ST4_DS-DMRs_overlaps
Additional file 5a: Overlaps between different tissues for DS-DMRs with testis excluded
Tissue	all DS-DMRs	Tissue-Uniq	Multiple tissues#	T-DMR%	common
Brain	1681	1181	479	98.7507	21
Heart	817	596	200	97.4296	21
Liver	3021	2455	545	99.3049	21
Total	5519*	4232	1224*/613**	98.8585	21
Multiple tissues#: peak present in 2 or more but not all tissues.
*: redundant due to overlap between tissues; the numbers are larger than those in Table 2 due to certain peak splittings
**: a non-redundant (unique) list of all sites from the three tissues.
Additional file 5b: Overlaps between tissues for DMRs shared by all developmental stages in a tissue
Category	DMRs	% total
Brain-unique	824	14.3031
Heart-unique	941	16.334
Liver-unique	846	14.685
Testis-unique	110	1.90939
Multiple	2766	48.0125
T-DMR	5487	95.2439
Common	274	4.75612
Total	5761	100
