# Supplementary material for: Genome-wide survey reveals dynamic widespread tissue-specific changes in DNA methylation during development
Source: BMC Genomics. 2011 May 11;12:231. doi: 10.1186/1471-2164-12-231 (PMC3118215; doi:10.1186/1471-2164-12-231)
Supplement: Additional file 7 — Methylation peaks locations in the Hoxa gene cluster. [file 1471-2164-12-231-S7.XLS]

## Sheet: ST5-Hoxa_peaks
Additional file 7. Methylation peaks locations in the Hoxa gene cluster
Number	Gene Name	CpG island	Genomic Location	Tissue	Conserved in Human
1	Hoxa3	no	3' end	heart	yes
2	Hoxa3	no	intron	testis	yes
3	Hoxa3	no	intron	testis	yes
4	Hoxa3	no	intron	testis	yes
5	Hoxa5	no	3' end	testis	yes
6	Hoxa6	no	3' end	heart	yes
7	Hoxa7	no	5'p	liver, heart	yes
8	Hoxa9	no	3' end	brain, heart	yes
