# Supplementary material for: Genome-wide survey reveals dynamic widespread tissue-specific changes in DNA methylation during development
Source: BMC Genomics. 2011 May 11;12:231. doi: 10.1186/1471-2164-12-231 (PMC3118215; doi:10.1186/1471-2164-12-231)
Supplement: Additional file 9 — Methylation peaks locations in the Protocadherin gene cluster. [file 1471-2164-12-231-S9.XLS]

## Sheet: ST1_ES cells
Supplementary Table1. E15 and ES T-DMRs
Tissue	Total	CpGi Prom	%	non CpGi Prom	%	Intragenic CpGi	%	Intergenic CpGi	%
Common	520	38	7.30769	283	54.4231	135	25.9615	64	12.3077
Brain	310	54	17.4194	210	67.7419	28	9.03226	18	5.80645
Heart	131	59	45.0382	37	28.2443	16	12.2137	19	14.5038
Liver	764	147	19.2408	520	68.0628	59	7.72251	38	4.97382
B+H	20	7	35	8	40	2	10	3	15
B+L	150	17	11.3333	101	67.3333	20	13.3333	12	8
H+L	18	6	33.3333	9	50	2	11.1111	1	5.55556
B+H+L	146	25	17.1233	69	47.2603	40	27.3973	12	8.21918
Total Somatic	1539	353	22.9	954	62	302	19.6	167	10.9
Testis	230	97	42.1739	87	37.8261	16	6.95652	30	13.0435
Total non-ES	1769	450	25.4381	1041	58.8468	318	17.9763	197	11.1362
ES cells	981	97	9.88787	839	85.525	27	2.75229	18	1.83486
total	2750	547	19.9	1880	68.4	345	12.5	215	7.8

## Sheet: ST6_ Protocadherin_peaks
Additional file 9. Protocadherin gene cluster methylation peaks location
Number	Gene Name	CpG island	Genomic Location	Tissue	Conserved in Human
1	Pcdha1	yes	5'p	brain, liver, heart	yes
2	Pcdha2	yes	5'p	brain, liver, heart	yes
3	Pcdha3	yes	5'p	brain, liver, heart	yes
4	Pcdha4	no	5'p	brain, liver, heart	yes
5	Pcdha4	yes	5'p	brain, liver, heart	yes
6	Pcdha5	yes	5'p	brain, liver, heart	yes
7	Pcdhga2	yes	5'p	brain, liver, heart	yes
8	Pcdhga3	yes	5'p	liver	yes
9	Pcdhgb1	no	5'p	liver, heart	yes
10	Pcdhgb1	yes	5'p	brain, liver, heart	yes
11	Pcdhgb2	no	5'p	liver	yes
12	Pcdhgb2	yes	5'p	brain, liver, heart	yes
13	Pcdhga5	no	5'p	testis	yes
