# Supplementary material for: Genome-wide survey reveals dynamic widespread tissue-specific changes in DNA methylation during development
Source: BMC Genomics. 2011 May 11;12:231. doi: 10.1186/1471-2164-12-231 (PMC3118215; doi:10.1186/1471-2164-12-231)
Supplement: Additional file 11 — Gene ontology for T-DMRs in adult. [file 1471-2164-12-231-S11.XLS]

## Sheet: ST8_GO4TDMRs
Additional file 11: Gene ontology for T-DMRs in adult
Tissue	non-CpGi promoter	CpGi-promoter	Intra-genic CpGi
common	230*: none	18: none	163: Ion binding (0.014); kinase/transferase activity (0.014)
Brain_uniq	173: extracellular region (0.05**)	68: none	23: none
Heart_uniq	428:extracellular region	223: none	115: none
Liver_uniq	428: none	155: none	66: none
Testis_uniq	1215:extracellular region (1.00E-07)	44: none	20: none
≥2 somatic tissues	461:none (0.05)	143:none	231: regulation of biological & cellular process; ion binding & transport (3.30E-09)
*: the number in each cell indicates the number of methylation sites involved in the category; **: theses represent the best Benjamini adjusted P-values among the listed categories
