# Supplementary material for: Genome-wide survey reveals dynamic widespread tissue-specific changes in DNA methylation during development
Source: BMC Genomics. 2011 May 11;12:231. doi: 10.1186/1471-2164-12-231 (PMC3118215; doi:10.1186/1471-2164-12-231)
Supplement: Additional file 12 — Gene ontology for DS-DMRs subjected to methylation or demethylation in adult. [file 1471-2164-12-231-S12.XLS]

## Sheet: ST9_GO4DS-DMRs
Additional file 12: Gene ontology for DS-DMRs subjected to methylation or demethylation in adult
Tissue	UnMe-AD			Me-AD
	non-CpGi promoter	CpGi-promoter	Intra-genic CpGi	non-CpGi promoter	CpGi-promoter	Intra-genic CpGi
Brain	368*: membrane proteins, G-proteins, olfactory receptors (0.014***)	66: none	29: none	233: none	95: none	52: none
Heart	61: none	17: none	4: none	83: none	45: none	33: none
Liver	1034: membrane proteins, G-proteins, olfactory receptors; extracelluar region (2.60E-14)	198:none	125: none	322: none	70: none	31: none
Combined somatic**	1463: membrane proteins, G-proteins, olfactory receptors; extracelluar region (1.70E-13)	281:none	158:none	638: extracellular regions, cell adhension, transport activity (2.30E-07)	209:none	130: none
Testis	480: membrane proteins, G-proteins, olfactory receptors (2.80E-17)	193: none	157: none	1908: extracellular regions, response to external stimulus & wonding, immune and inflammatory response, cytokine activities (1.70E-12)	71: none	165: none
*: the number in each cell indicates the number of methylation sites in the category
Combined somatic**: combining data for somatic tissues (brain, heart and liver) including tissue unique and those appearing in more than one tissues
***: theses represent the best Benjamini adjusted P-values among the listed categories
