# Supplementary material for: Genome-wide survey reveals dynamic widespread tissue-specific changes in DNA methylation during development
Source: BMC Genomics. 2011 May 11;12:231. doi: 10.1186/1471-2164-12-231 (PMC3118215; doi:10.1186/1471-2164-12-231)
Supplement: Additional file 13 — A list of Sequenom MassARRAY primers used for Validation. [file 1471-2164-12-231-S13.XLS]

## Sheet: ST7_Sequenome
Additional file 13. A List of Sequenom Primers Used for Validation
Locus#	locus name	genome location (mm8)	Forward primer	Reverse primer
1	Liv1	chr5:5801839-5802478	AGGAAGAGAGAGGTTTAGGGAGAATTAAGTAGGAT	CAGTAATACGACTCACTATAGGGAGAAGGCTAAACAAAACAAAACATTCCCATTCC
2	Liv2	chr18:37066443-37067037	AGGAAGAGAGGGGAAGTTATAGTTGATTATAAGGTAATGG	CAGTAATACGACTCACTATAGGGAGAAGGCTTACCCAAAACAAACACACCAACATC
3	Liv3	chr1:153332481-153333514	AGGAAGAGAGTTGTTTAGGGTGTTTTTGTTTGAGG	CAGTAATACGACTCACTATAGGGAGAAGGCTAAAAACCCTTCCCCTTCCTATTCTC
4	Liv4	chr6:49324612-49325442	AGGAAGAGAGTTTGTTTTAATTTTGGTTTTTAAAAA	CAGTAATACGACTCACTATAGGGAGAAGGCTCAACCCTCAAACCAACCCTTAAC
5	Liv5	chr10:6081052-6081482	AGGAAGAGAGGGTAGTTAATAAGTTTTAAATTGAAATTTT	CAGTAATACGACTCACTATAGGGAGAAGGCTCTTAAATAACCATAAATAAAAACCAAATAT
6	Liv6	chr9:14490833-14491385	AGGAAGAGAGAGGGTTGGTGAGTTTTAATAGGAGTGTT	CAGTAATACGACTCACTATAGGGAGAAGGCTAAACCAAAAACAAAAAAATACATCCTCAA
7	randomES1	chr10:5734003-5734962	AGGAAGAGAGTGTTGAGTAGGGAGTTTTGTGTTTT	CAGTAATACGACTCACTATAGGGAGAAGGCTTACCCCTTCTTAACTAATTTTCAAC
8	randomES2	chr6:7504276-7504841	AGGAAGAGAGTTTAGGGAGGGAGGGTTGTTTTAGT	CAGTAATACGACTCACTATAGGGAGAAGGCTCCATCCAATCCAAAAAAACCTATTTT
9	randomES4	chr8:85458488-85458892	AGGAAGAGAGAAGGGTTTTTAGTAGTTGGGAAAAG	CAGTAATACGACTCACTATAGGGAGAAGGCTAATTATTCTCAAACTCAACATTCTCCTATA
10	randomES5	chr7:49777989-4977923	AGGAAGAGAGGGGTAGAGGAGGTTTTTTTAGATGGTAAA	CAGTAATACGACTCACTATAGGGAGAAGGCTCCCTCCCAACTCTTAACTAAAAACCA
11	randomES3	chr7:139434661-139435100	AGGAAGAGAGTGTTAAATTTTGTTAATTGAATTTATTGAT	CAGTAATACGACTCACTATAGGGAGAAGGCTATCCTAAACCTCAAAATCTAAACAC
12	randomES7	chr19:16501528-16502004	AGGAAGAGAGTAAATGAATGGGAATATTGAAGGGTTT	CAGTAATACGACTCACTATAGGGAGAAGGCTTAAAAACACCACCATTAACTCCTCAAACTA
13	randomES8	chr10:61902798-61903202	AGGAAGAGAGTTGTTGAGGTATTTGAAATTTTTTTT	CAGTAATACGACTCACTATAGGGAGAAGGCTCACCCTACTACATTTACTAATCCAAAAACT
14	randomTestis1	chr10:43199668-43200222	AGGAAGAGAGTTTTTGGGTAAGAAGTAGTTGGATT	CAGTAATACGACTCACTATAGGGAGAAGGCTAAAACAAAAAAAACCCCTCAAACTC
15	randomTestis3	chr9:70005228-70005662	AGGAAGAGAGTTTTTTGTTGTAGGGTGTATTAGTATT	CAGTAATACGACTCACTATAGGGAGAAGGCTAAAAAAACACAAAAAATCTTAAAATTC
16	randomTestis4	chr18:34665825-34666288	AGGAAGAGAGTTTTTTTGATGTGTGGTAGGTGAGT	CAGTAATACGACTCACTATAGGGAGAAGGCTAAACAAAAACCTATCTTTCAAATTC
17	randomTestis7	chr4:137488858-137489382	AGGAAGAGAGGTTTTTGTTTTGTTTGGATTTGGG	CAGTAATACGACTCACTATAGGGAGAAGGCTCTACACACTCACCACTAAAAACTCC
18	randomTestis8	chr2:151185673-151186122	AGGAAGAGAGGGTGATTGGTATTGAGGAGGATAGG	CAGTAATACGACTCACTATAGGGAGAAGGCTACAAAAACCCTACAAAACAAAACCC
19	randomLiver2	chr17:39671329-39671778	AGGAAGAGAGGATGTTTTTTGGGGTAAATTTATTT	CAGTAATACGACTCACTATAGGGAGAAGGCTACTCAAATCCCTACTAAACAAAAAC
20	randomLiver4	chr5:82868942-82869495	AGGAAGAGAGGTTTTAGAGAAAAAGATTTTAAAGGAATTT	CAGTAATACGACTCACTATAGGGAGAAGGCTTAAATTCCAAACCCAAACTCTCCTC
21	randomLiver7	chr15:94351345-94351777	AGGAAGAGAGTTTTAGGATATTGTGAAAAGTGAGGAG	CAGTAATACGACTCACTATAGGGAGAAGGCTATACCAAAAAACCCTCAACAAAAAC
22	randomLiver9	chr2:38494117-38494551	AGGAAGAGAGTTTAGTGGGATGAGATAGTAATTGAGGTG	CAGTAATACGACTCACTATAGGGAGAAGGCTTCAACACCAAATCCCACAAATAAAA
23	randomLiver10	chr6:71222936-71223400	AGGAAGAGAGTTTGGTAGGGGTAGGGATTGAAAAT	CAGTAATACGACTCACTATAGGGAGAAGGCTCCTCTACACAAAACCTCACACAAAAC

## Sheet: ST8_GO4TDMRs
Supplemental Table 8: Gene ontology for T-DMRs in adult
Tissue	non-CpGi promoter	CpGi-promoter	Intra-genic CpGi
common	230*: none	18: none	163: Ion binding (0.014); kinase/transferase activity (0.014)
Brain_uniq	173: extracellular region (0.05**)	68: none	23: none
Heart_uniq	428:extracellular region	223: none	115: none
Liver_uniq	428: none	155: none	66: none
Testis_uniq	1215:extracellular region (1.00E-07)	44: none	20: none
≥2 somatic tissues	461:none (0.05)	143:none	231: regulation of biological & cellular process; ion binding & transport (3.30E-09)
*: the number in each cell indicates the number of methylation sites involved in the category; **: theses represent the best Benjamini adjusted P-values among the listed categories

## Sheet: ST9_GO4DS-DMRs
Supplemental Table 9: Gene ontology for DS-DMRs subjected to methylation or demethylation in adult
Tissue	UnMe-AD			Me-AD
	non-CpGi promoter	CpGi-promoter	Intra-genic CpGi	non-CpGi promoter	CpGi-promoter	Intra-genic CpGi
Brain	368*: membrane proteins, G-proteins, olfactory receptors (0.014***)	66: none	29: none	233: none	95: none	52: none
Heart	61: none	17: none	4: none	83: none	45: none	33: none
Liver	1034: membrane proteins, G-proteins, olfactory receptors; extracelluar region (2.60E-14)	198:none	125: none	322: none	70: none	31: none
Combined somatic**	1463: membrane proteins, G-proteins, olfactory receptors; extracelluar region (1.70E-13)	281:none	158:none	638: extracellular regions, cell adhension, transport activity (2.30E-07)	209:none	130: none
Testis	480: membrane proteins, G-proteins, olfactory receptors (2.80E-17)	193: none	157: none	1908: extracellular regions, response to external stimulus & wonding, immune and inflammatory response, cytokine activities (1.70E-12)	71: none	165: none
*: the number in each cell indicates the number of methylation sites in the category
Combined somatic**: combining data for somatic tissues (brain, heart and liver) including tissue unique and those appearing in more than one tissues
***: theses represent the best Benjamini adjusted P-values among the listed categories
